# Supplementary material for: Linking Yeast Gcn5p Catalytic Function and Gene Regulation Using a Quantitative, Graded Dominant Mutant Approach
Source: PLoS One. 2012 Apr 27;7(4):e36193. doi: 10.1371/journal.pone.0036193 (PMC3338614; doi:10.1371/journal.pone.0036193)
Supplement: Table S1 — Differentially Expressed Genes and Characterization from Global Microarray Study. From our global microarray study, we identified 504 unique genes that were differentially expressed and statistically significant between sample sets. Here we have catalogued and characterized each of those genes and the phenomena we observed with regard to the gcn5-F221A dominant mutant. Gene IDs were matched from Affymetrix probe sets as previously described (Methods) and gene names are listed when available. Log2 expression change is calculated with respect to the control. Tef3, 11 and 5 promoters have strengths of 0.32, 0.68 and 0.95 respectively compared to a native TEF promoter. Catalytically associated genes are denoted with a ‘CA’, and ‘U’ for up-regulated and ‘D’ for down-regulated genes. ‘NCA’, ‘FN’, and ‘OPP’ correspond to ‘non-catalytically associated, ‘false negative’ and opposite respectively. Some genes are listed in multiple categories. ‘Uncat’ denotes a gene that cannot be categorized based on the criteria previously outlined. (XLS) [file pone.0036193.s008.xls]

## Sheet: Sheet1
Gene ID	Gene Name	Tef3	Tef11	Tef5	KO	CAraded	Up/Down	FN or NCA	Opp	Uncat
YAL025C	MAK16	0.22344	-0.416695	0.251707	-0.946398					Uncat
YAL046C	AIM1	0.0733751	-0.303174	0.00167514	-1.03784			NCA
YAL059W	ECM1	-0.502415	-0.806373	-0.542388	-1.34682	CA	D
YAL061W	BDH2	-0.108185	1.0423	1.09376	-0.331895	CA	U	FN	OPP
YAL062W	GDH3	-0.0295679	0.0035868	0.00483985	-1.51384			NCA
YAR010C	---	1.01521	0.965177	1.02324	-0.242839	CA	U	FN
YAR027W	UIP3	-0.15209	0.860851	0.295178	1.29145	CA	U
YAR028W	---	-0.0909772	0.794212	-0.119317	0.955176					Uncat
YAR031W	PRM9	-0.0194812	0.350061	-0.128868	1.04493			NCA
YAR033W	MST28	-0.474804	0.517164	0.100192	1.44898			NCA
YAR035W	YAT1	-0.0905387	-0.0383184	0.317523	1.01171			NCA
YAR050W	FLO1	0.0684936	-0.0537422	-0.13622	0.959594					Uncat
YBL005W-A	---	1.66092	1.06252	1.55246	-0.0575624	CA	U	FN
YBL014C	RRN6	0.562877	0.0224308	0.274	-0.496807	CA	U		OPP
YBL016W	FUS3	0.0216869	-0.332469	-0.0896504	-1.42813			NCA
YBL028C	---	-0.166893	-0.635161	-0.260198	-1.13262	CA	D
YBL039C	URA7	-0.0893063	-0.484511	-0.425305	-1.03837	CA	D
YBL042C	FUI1	-0.043535	-0.902337	-0.0640483	-2.8649			NCA
YBL043W	ECM13	0.119653	0.115182	0.156674	1.67082			NCA
YBL049W	MOH1	-0.257558	0.920107	0.605851	2.12831	CA	U
YBL054W	TOD6	-0.142764	-0.534913	0.315705	-1.14722			NCA
YBL069W	AST1	0.0689922	0.234518	-0.365168	-0.980557					Uncat
YBL075C	SSA3	-0.0758195	0.338593	0.555375	1.00033	CA	U
YBL101W-A	---	2.06918	1.8193	2.36597	1.16371	CA	U
YBR021W	FUR4	-0.228541	-0.418452	-0.388178	-1.07416	CA	D
YBR026C	ETR1	0.76311	0.8746	1.07183	0.917821	CA	U
YBR030W	RKM3	-0.0189564	-0.476864	-0.3602	-1.08144	CA	D
YBR035C	PDX3	-0.375704	0.410457	0.171122	0.663917					Uncat
YBR040W	FIG1	0.0148311	-0.558361	-0.333398	-0.98733	CA	D
YBR045C	GIP1	0.316605	0.509212	0.378317	1.07169	CA	U
YBR054W	YRO2	0.167185	1.43024	0.224932	0.259505					Uncat
YBR056W-A	---	-0.275125	0.582229	0.146685	1.78432			NCA
YBR067C	TIP1	0.0832406	0.431227	0.0152692	-1.49439			NCA
YBR068C	BAP2	0.30202	0.533584	0.389556	2.47957			NCA
YBR072W	HSP26	-0.152522	1.5876	1.4947	2.19851	CA	U
YBR083W	TEC1	0.141407	-0.326391	-0.0118393	-1.20784			NCA
YBR092C	PHO3	-0.296869	-0.808028	-0.523603	-3.37576			NCA
YBR096W	---	-0.153941	0.657355	0.423751	0.955229	CA	U
YBR108W	AIM3	0.394621	0.997706	0.664227	1.43466	CA	U
YBR117C	TKL2	0.293401	0.611112	1.73663	-0.472102	CA	U	FN	OPP
YBR141C	---	0.0795371	-0.510172	0.0747164	-1.02433			NCA
YBR145W	ADH5	-0.0750988	0.699995	-1.12482	0.548922					Uncat
YBR147W	RTC2	0.0463483	0.299085	-0.769793	0.308399	CA	U
YBR152W	SPP381	0.982978	0.41158	0.950828	-0.255395	CA	U		OPP
YBR157C	ICS2	-0.729768	-0.0715413	-0.026194	-1.5557			NCA
YBR169C	SSE2	0.25246	1.11941	1.01515	0.621868	CA	U
YBR193C	MED8	-0.320726	0.393819	0.387728	0.803058	CA	U
YBR196C-A	---	-0.0452903	-0.324634	-0.891861	-1.36952	CA	D
YBR196C-B	---	0.363713	0.193178	0.140548	-0.750014	CA	U		OPP
YBR203W	COS111	0.0183538	-0.0362415	-0.434555	1.11856			NCA
YBR204C	---	0.234702	0.546899	0.51667	1.01287	CA	U
YBR214W	SDS24	0.319713	1.17581	0.81049	1.3659	CA	U
YBR222C	PCS60	-0.116556	0.330728	-0.102692	1.08393			NCA
YBR230W-A	---	0.364255	0.326981	0.610313	1.09785	CA	U
YBR247C	ENP1	0.0504598	-0.566822	-0.158946	-1.01655			NCA
YBR252W	DUT1	-0.222807	-0.553153	-0.320296	-1.16614	CA	D
YBR267W	REI1	0.0220127	-0.622246	0.0191808	-1.33738			NCA
YBR285W	---	0.238393	0.140773	0.921281	-0.717914	CA	U	FN	OPP
YBR294W	SUL1	-0.0378854	0.38579	-0.7059	-0.870342	CA	D
YBR297W	MAL33	-0.056961	0.669855	0.308302	1.67796	CA	U
YBR298C	MAL31	-0.46964	-0.804415	-1.4606	-0.82454	CA	D
YCL021W-A	---	0.115843	0.179558	-0.107041	-1.4308			NCA
YCL026C-A	FRM2	-0.0370444	0.0592122	-0.332816	1.67945			NCA
YCL026C-B	HBN1	0.099884	0.698711	0.518405	2.94287	CA	U
YCL027W	FUS1	0.156039	-0.280568	-0.0863646	-2.6664			NCA
YCL036W	GFD2	0.034395	-0.602999	0.622852	-2.11736			NCA
YCL048W	SPS22	0.457649	0.28253	0.138129	1.40961			NCA
YCL049C	---	-0.120675	0.588637	-0.0752085	1.76772			NCA
YCR018C	SRD1	0.207495	0.0335816	-0.307449	-2.33411			NCA
YCR021C	HSP30	-0.238064	0.635274	-0.699696	0.539776					Uncat
YCR057C	PWP2	0.314402	-0.414128	0.208914	-0.828612					Uncat
YCR072C	RSA4	-0.00595923	-0.629697	0.0966768	-1.03198			NCA
YCR073C	SSK22	0.187322	0.0463627	-0.539053	0.765534					Uncat
YCR099C	---	0.161479	0.258999	-0.275628	2.90881			NCA
YCR102C	---	0.00679167	-0.229724	-0.37932	0.757498	CA	D		OPP
YCR106W	RDS1	1.0867	0.728493	0.849564	0.807699	CA	U
YDL021W	GPM2	0.185183	1.58926	1.10146	0.956933	CA	U
YDL039C	PRM7	0.06126	-0.583102	0.239572	0.638969	CA	U
YDL072C	YET3	-0.475903	0.55218	0.223399	1.15539			NCA
YDL085W	NDE2	0.600582	0.691148	1.52258	0.319077	CA	U
YDL110C	TMA17	0.158601	0.414558	0.623231	-0.380214	CA	U	FN	OPP
YDL124W	---	-0.0463677	0.998215	0.570803	-0.0536383					Uncat
YDL130W-A	STF1	0.551198	0.782231	1.10684	1.06445	CA	U
YDL142C	CRD1	-0.17557	0.561365	0.22465	0.837619	CA	U
YDL148C	NOP14	0.175556	-0.319204	-0.0551572	-0.826327	CA	D
YDL167C	NRP1	-0.0151475	-0.51675	-0.180898	-1.1194	CA	D	NCA
YDL169C	UGX2	0.37379	0.743141	0.761817	1.25642	CA	U
YDL179W	PCL9	0.364323	0.252382	0.523151	-0.704817	CA	U		OPP
YDL183C	---	0.177337	0.0271863	-0.0819574	-0.940999					Uncat
YDL194W	SNF3	-0.0302623	0.0818058	-0.582351	0.545564					Uncat
YDL201W	TRM8	0.122477	-0.403544	-0.19979	-0.969087	CA	D
YDL204W	RTN2	0.327593	0.870928	1.60135	0.531026	CA	U
YDL227C	HO	0.272809	0.0391062	0.445259	-1.91257			NCA
YDL241W	---	-0.203287	0.128227	-0.120826	1.32526			NCA
YDR003W	RCR2	0.725977	0.995379	1.0253	1.08727	CA	U
YDR019C	GCV1	-0.323176	-0.716212	-0.421731	-1.13296	CA	D
YDR021W	FAL1	-0.103065	-0.7642	-0.237507	-1.2045	CA	D
YDR034C-A	---	0.0635845	-0.025897	0.146697	1.18483			NCA
YDR035W	ARO3	0.0244366	0.443715	-0.341203	0.818467	CA	U
YDR043C	NRG1	-0.192165	0.698828	-0.303486	1.00778			NCA
YDR046C	BAP3	0.0857702	1.1982	-0.246269	-0.249954					Uncat
YDR055W	PST1	0.480467	1.20364	0.595049	1.09076	CA	U
YDR065W	RRG1	0.694792	0.628676	1.10453	0.01337	CA	U	FN
YDR070C	FMP16	0.324665	0.73143	1.4856	-0.200135	CA	U	FN	OPP
YDR077W	SED1	0.199278	0.632312	0.854321	1.1805	CA	U
YDR084C	TVP23	-0.173791	0.503299	0.440386	1.03561	CA	U
YDR101C	ARX1	-0.0320554	-0.7327	-0.364499	-1.18527	CA	D
YDR116C	MRPL1	-0.458118	0.323927	-0.114506	0.583283					Uncat
YDR171W	HSP42	-0.282258	0.782873	0.700049	1.37722	CA	U
YDR178W	SDH4	-0.318287	0.647272	0.415631	0.954425	CA	U
YDR179W-A	---	0.0653352	-0.431786	-0.028968	-1.13328			NCA
YDR218C	SPR28	-0.184193	-0.577504	-0.293285	1.1038			NCA	OPP
YDR222W	---	-0.186284	0.43717	-0.340317	-2.43615			NCA
YDR236C	FMN1	-0.298814	0.268893	0.271463	0.768551	CA	U
YDR242W	AMD2	0.210379	0.429057	-0.454361	0.589679	CA	U
YDR247W	VHS1	-0.601169	-0.195743	-1.24152	-0.0459496					Uncat
YDR258C	HSP78	0.0173758	0.758031	0.733311	1.113	CA	U
YDR259C	YAP6	0.859224	0.667459	1.09776	1.25083	CA	U
YDR261C-D	---	0.848789	0.77993	0.933785	-1.01653	CA	U		OPP
YDR261W-B	---	0.578783	0.566573	0.655684	-0.457523	CA	U		OPP
YDR275W	BSC2	-0.297859	-0.129123	-0.125737	-1.18626			NCA
YDR281C	PHM6	-0.641396	-1.30549	-1.29272	-2.27126	CA	D
YDR299W	BFR2	0.0464015	-0.486155	0.224149	-0.826968					Uncat
YDR358W	GGA1	0.151863	0.594263	0.120277	1.07223	CA	U
YDR366C	---	0.0699828	-0.156107	-0.115973	1.02741			NCA
YDR379C-A	---	0.556236	0.987996	1.27998	0.856633	CA	U
YDR403W	DIT1	-0.116275	0.0893369	0.260562	1.17619			NCA
YDR435C	PPM1	0.244126	0.637998	-0.0305543	1.28144	CA	U
YDR441C	APT2	-0.0629646	0.13842	-0.099061	1.15182			NCA
YDR465C	RMT2	0.0285742	-0.45556	-0.330062	-1.20393	CA	D
YDR492W	IZH1	0.237585	-0.0633069	-0.255113	-1.19837			NCA
YDR496C	PUF6	0.691699	0.120541	0.592621	-0.515366				OPP
YDR508C	GNP1	0.027498	-0.707361	0.458199	-1.01565			NCA
YDR516C	EMI2	0.0855718	0.908891	0.475326	1.24583	CA	U
YDR523C	SPS1	0.291927	-0.316015	-1.06636	-0.192767					Uncat
YDR533C	HSP31	0.0951317	0.615496	0.76274	1.53112	CA	U
YEL004W	YEA4	-0.00198778	-0.0401632	-0.0356998	-1.58			NCA
YEL019C	MMS21	0.972087	0.509031	1.18491	-0.0431875	CA	U	FN
YEL024W	RIP1	-0.345967	0.50437	0.345687	0.908806	CA	U
YEL039C	CYC7	0.413287	0.750907	1.68242	0.797305	CA	U
YEL070W	DSF1	-0.135297	0.172923	-0.00722929	1.02435			NCA
YER004W	FMP52	-0.320369	0.419513	0.127548	0.873998	CA	U
YER007W	PAC2	-0.0627677	-0.287963	0.0475143	-0.972249	CA	D
YER022W	SRB4	1.06964	1.199	1.37451	0.8949	CA	U
YER033C	ZRG8	0.280385	0.695409	0.637358	1.14533	CA	U
YER037W	PHM8	0.172872	0.976997	0.373404	-0.0329168					Uncat
YER045C	ACA1	0.595035	0.535478	0.546095	1.23532	CA	U
YER054C	GIP2	0.146665	0.468982	0.876166	-0.269939	CA	U	FN	OPP
YER060W	FCY21	-0.0742771	-0.149879	-0.173403	-1.00992	CA	D	NCA
YER067W	---	-0.293832	0.0583415	-1.01453	0.483796					Uncat
YER069W	ARG5,6	0.019442	0.240425	-0.380368	0.894479	CA	U
YER075C	PTP3	-0.017235	-0.10726	0.317013	-0.744239				OPP
YER081W	SER3	0.261608	0.378704	-0.0604794	1.23574			NCA
YER085C	---	-0.183973	-0.541966	-0.116504	0.486307				OPP
YER100W	UBC6	-0.577251	0.326741	-0.0573844	1.01868			NCA
YER115C	SPR6	-0.0279506	-0.158467	-0.181262	-1.05453			NCA
YER127W	LCP5	0.56877	-0.147269	0.751941	-0.492464					Uncat
YER134C	---	-0.413042	0.309236	0.101798	0.668347	CA	U
YER137C	---	0.0371645	-0.728382	-0.139298	-1.17022			NCA
YER139C	RTR1	-0.0707628	0.597135	0.520586	1.0684	CA	U
YER175C	TMT1	0.229452	1.23933	-0.183479	-0.160632					Uncat
YFL005W	SEC4	-0.566343	0.230278	-0.171194	0.749897					Uncat
YFL031W	HAC1	-0.235893	0.267127	0.000310086	0.844169					Uncat
YFL039C	ACT1	0.520084	0.878953	0.900741	1.04619	CA	U
YFL041W	FET5	0.186689	0.0463385	0.122008	-1.013			NCA
YFL051C	---	0.154688	-0.011246	-0.0296537	1.04296			NCA
YFL054C	---	0.0913135	0.317492	0.207148	1.02735			NCA
YFR008W	FAR7	-0.107605	0.579041	0.367011	1.02927	CA	U
YFR015C	GSY1	-0.598422	-0.808845	-1.83666	-1.3708	CA	D
YFR032C	RRT5	0.129532	-0.488317	-1.01181	-1.2256	CA	D
YFR050C	PRE4	-0.106246	0.552821	0.225171	0.921068	CA	U
YFR053C	HXK1	0.225163	1.2012	1.1122	1.52075	CA	U
YFR057W	---	-0.305867	-0.302858	-0.625159	-1.11029	CA	D
YGL029W	CGR1	-0.0532364	-0.710502	-0.47901	-1.33135	CA	D
YGL047W	ALG13	0.230613	0.544274	0.808999	1.26627	CA	U
YGL053W	PRM8	-0.309745	0.853827	0.417904	1.23164			NCA
YGL055W	OLE1	-0.0889209	-0.257751	-1.45736	-0.623003	CA	D
YGL081W	---	0.157814	0.137693	0.104148	-1.24974			NCA
YGL089C	MF(ALPHA)2	0.171031	-0.469634	-0.364022	-4.90753			NCA
YGL104C	VPS73	-0.00512151	0.558087	0.429627	-0.654277				OPP
YGL117W	---	-0.108757	0.958881	-0.582933	0.48749					Uncat
YGL125W	MET13	-0.11966	0.356517	-0.342197	1.27428			NCA
YGL156W	AMS1	0.864341	1.3122	1.79189	0.716203	CA	U
YGL162W	SUT1	0.164502	-0.258772	-0.21454	-1.13421			NCA
YGL176C	---	-0.20659	-0.158288	-0.22788	-1.16698			NCA
YGL180W	ATG1	0.105017	1.06444	0.0827441	1.34795	CA	U
YGL184C	STR3	-0.166461	1.50541	-1.02312	0.788814					Uncat
YGL187C	COX4	-0.745585	0.101255	-0.0834348	0.402041					Uncat
YGL194C	HOS2	1.54401	1.26897	1.58072	1.04968	CA	U
YGL229C	SAP4	0.176902	0.836637	0.302973	1.56846	CA	U
YGL250W	RMR1	-0.0892766	0.774493	0.559829	0.980154	CA	U
YGL253W	HXK2	-0.116602	0.0581611	-0.387787	0.94473
YGL255W	ZRT1	-0.846011	-1.01433	-1.82906	0.721697	CA	D		OPP
YGL263W	COS12	0.0245697	0.577639	1.1043	0.457465	CA	U
YGR035C	---	0.788971	-0.509524	-0.880711	0.494447					Uncat
YGR052W	FMP48	-0.277413	-0.621922	0.0963556	-1.61795	CA	D
YGR066C	---	0.0824516	0.366097	0.925052	-0.815841	CA	U	FN	OPP
YGR079W	---	0.00457757	-0.353824	0.254889	-1.01396			NCA
YGR088W	CTT1	0.581802	0.994356	2.18914	0.703684	CA	U	FN
YGR109W-A	---	0.553911	0.426558	0.502799	-3.02196	CA	U	NCA	OPP
YGR109W-B	---	0.359347	0.0982429	0.162491	-0.781546				OPP
YGR110W	CLD1	0.408058	0.503344	0.706775	1.12148	CA	U
YGR121C	MEP1	-0.349184	-0.412403	-0.450692	-2.38887	CA	D
YGR129W	SYF2	-0.0204524	-0.363786	-0.130485	-1.01749	CA	D
YGR132C	PHB1	-0.200865	0.603335	0.332271	1.03395	CA	U
YGR136W	LSB1	-0.597049	0.444382	0.177872	0.843013	CA	U
YGR146C	ECL1	0.540788	0.138109	0.306962	1.74278			NCA
YGR154C	GTO1	0.346681	1.2387	0.63461	0.835164	CA	U
YGR159C	NSR1	-0.0738405	-0.307469	-0.406973	-1.07271	CA	D
YGR161C	RTS3	0.044193	0.777747	0.0181467	1.30493	CA	U
YGR167W	CLC1	-0.0536514	0.630636	0.672813	0.985535	CA	U
YGR189C	CRH1	0.239542	0.155937	0.251356	1.02436			NCA
YGR201C	---	-0.264539	0.191376	0.452047	-1.12039	CA	U		OPP
YGR232W	NAS6	-0.135616	0.385999	0.393364	0.940848	CA	U
YGR234W	YHB1	-0.394965	0.05669	-0.991315	-0.962039	CA	D
YGR245C	SDA1	0.149215	-0.45417	-0.236979	-0.876118	CA	D
YGR249W	MGA1	-0.676061	-0.558846	-1.15557	-0.961829	CA	D
YGR252W	GCN5	0.32	0.68	0.95	1.3
YGR280C	PXR1	0.0696536	-0.580325	-0.174042	-1.0115	CA	D	NCA
YHL012W	---	0.564733	0.545063	0.740451	-0.992607	CA	U		OPP
YHL016C	DUR3	-0.111995	0.269061	-0.863252	-0.811544	CA	D
YHL026C	---	0.282301	-0.0338282	0.0221335	-1.32327			NCA
YHL036W	MUP3	-0.484221	0.846887	-1.32672	0.514907					Uncat
YHL039W	---	0.304273	-0.337346	-0.0771016	-1.17233			NCA
YHR005C	GPA1	0.126034	-0.166976	0.00866149	-1.79172			NCA
YHR026W	PPA1	-0.470888	0.216582	-0.0252893	0.592455					Uncat
YHR029C	YHI9	0.00885308	0.651122	-0.0409205	1.08479			NCA
YHR033W	---	-0.0758407	-0.492307	-0.423906	-1.36294	CA	D
YHR044C	DOG1	-0.00664653	0.552101	0.435411	1.13931	CA	U
YHR047C	AAP1	0.0541271	0.0443321	-0.152223	1.15092			NCA
YHR050W-A	---	-0.0360894	0.247244	0.240926	0.965445	CA	U
YHR057C	CPR2	-0.0582166	0.00767145	0.177792	-1.27749			NCA
YHR069C	RRP4	0.0633356	-0.186695	0.281804	-0.821365					Uncat
YHR071W	PCL5	0.0926233	0.755253	-0.399379	1.3395	CA	U
YHR087W	RTC3	-0.114337	0.725144	1.08865	0.0294444	CA	U	FN
YHR092C	HXT4	-0.208638	0.466713	-0.943533	0.183364					Uncat
YHR096C	HXT5	0.169112	0.479512	1.80415	-0.605933	CA	U	FN	OPP
YHR112C	---	0.184841	0.908813	0.414509	1.09575	CA	U
YHR136C	SPL2	-1.83125	-2.36105	-2.50173	-3.37318	CA	D
YHR139C	SPS100	-0.41265	-0.0134925	0.515449	-0.59032					Uncat
YHR140W	---	-0.256346	0.103524	0.479325	-0.93633	CA	U		OPP
YHR157W	REC104	-0.157378	-0.300636	-0.396482	-1.28895	CA	D
YHR169W	DBP8	0.45297	-0.404493	0.375156	-0.830552					Uncat
YHR170W	NMD3	0.540336	-0.160444	0.222678	-0.48789					Uncat
YHR182W	---	-0.100671	-0.488447	-0.174486	-1.36772	CA	D	NCA
YHR197W	RIX1	-0.194833	-0.852052	-0.348612	-1.38835	CA	D
YHR202W	---	0.00569285	0.18428	-0.190505	-0.840552					Uncat
YHR209W	CRG1	0.365468	0.702306	0.492661	2.29053	CA	U
YIL011W	TIR3	0.246591	0.402143	0.594556	2.74728	CA	U
YIL017C	VID28	0.122293	0.539008	0.131758	1.13904			NCA
YIL037C	PRM2	0.203228	-0.150543	0.440644	-1.18068			NCA
YIL040W	APQ12	-0.0358877	-0.286896	-0.311998	-1.32544	CA	D
YIL072W	HOP1	0.351332	0.773554	0.3111	1.59737	CA	U
YIL073C	SPO22	-0.119249	0.112498	0.0136269	-1.23373			NCA
YIL082W-A	---	0.641485	0.578068	0.888592	-0.458371	CA	U		OPP
YIL091C	---	0.0892185	-0.52125	0.0526976	-0.927368					Uncat
YIL096C	---	0.057579	-0.71895	-0.197669	-1.35687			NCA
YIL099W	SGA1	0.46678	0.764164	1.10962	1.11384	CA	U
YIL101C	XBP1	0.732277	0.829652	1.46719	1.02113	CA	U
YIL107C	PFK26	0.0680742	0.397848	0.250355	1.15314			NCA
YIL111W	COX5B	0.213445	0.485198	0.394539	-0.575109	CA	U		OPP
YIL127C	RRT14	-0.0334387	-0.689662	-0.279244	-1.25775	CA	D
YIL130W	ASG1	0.119342	-0.280455	0.196553	-0.80604					Uncat
YIL131C	FKH1	-0.327315	-0.758281	-0.260618	-1.08459	CA	D
YIL132C	CSM2	0.302882	0.199376	0.707733	-0.670986	CA	U	FN	OPP
YIL136W	OM45	0.178771	0.477799	1.15728	0.388348	CA	U
YIL155C	GUT2	0.357652	0.661593	1.28381	0.724268	CA	U
YIL160C	POT1	0.468941	0.253415	1.1316	0.106567	CA	U
YIL169C	HPF1	0.414027	0.753098	0.896484	1.24054	CA	U
YIR017C	MET28	-0.447364	1.24947	-0.690125	1.07432					Uncat
YIR029W	DAL2	-0.188887	-0.0270895	-0.237773	-1.00422			NCA
YIR032C	DAL3	-0.444471	-0.363784	0.163842	-1.08571			NCA
YIR036C	IRC24	0.126203	0.734486	0.912332	1.10218	CA	U
YIR038C	GTT1	-0.0493587	0.634606	0.950319	-0.535141	CA	U	FN	OPP
YIR039C	YPS6	0.427286	0.861483	0.729197	1.62839	CA	U
YIR042C	---	-0.42001	0.657651	-0.13594	0.958769					Uncat
YJL016W	---	0.0705091	0.411416	-0.0483824	-0.616174					Uncat
YJL020C	BBC1	0.369158	0.611306	0.79332	1.01429	CA	U
YJL025W	RRN7	0.0107695	-0.132525	0.408486	-0.718246					Uncat
YJL033W	HCA4	0.102983	-0.666676	-0.279763	-1.12968			NCA
YJL037W	IRC18	0.108952	-0.108805	0.0902406	1.80823			NCA
YJL050W	MTR4	-0.139646	-0.616049	-0.415305	-1.12102	CA	D
YJL052W	TDH1	-0.0558417	1.78259	0.47649	1.4107	CA	U
YJL066C	MPM1	0.239269	1.14185	0.873021	0.686003	CA	U
YJL079C	PRY1	-0.433681	0.533393	-0.0529454	0.578388					Uncat
YJL082W	IML2	-0.347719	0.172922	-0.897366	1.30812			NCA
YJL109C	UTP10	-0.0169774	-0.474582	-0.316134	-1.00401	CA	D
YJL116C	NCA3	-0.86879	-0.842243	0.234936	-2.14866			NCA
YJL153C	INO1	0.489449	0.214487	0.0365314	2.06984			NCA
YJL155C	FBP26	-0.027036	0.262155	-0.341307	0.998086					Uncat
YJL157C	FAR1	-0.0813294	-0.443237	-0.0220737	-3.8037			NCA
YJL161W	FMP33	0.266907	0.865003	1.19634	0.963142	CA	U
YJL171C	---	0.0334094	0.371401	-0.128323	1.09055			NCA
YJL212C	OPT1	-0.230853	0.84085	-0.092565	-0.176873					Uncat
YJL216C	---	-0.133522	-0.278045	-0.48824	-1.06914	CA	D
YJL219W	HXT9	0.453574	0.34947	0.387092	1.72884			NCA
YJR004C	SAG1	0.0630956	-0.28477	-0.339157	-2.95379			NCA
YJR005C-A	---	0.146731	0.346577	0.973084	-0.406658	CA	U	FN	OPP
YJR036C	HUL4	0.0732799	0.406747	-0.293183	0.943168	CA	U
YJR060W	CBF1	0.738716	0.575327	1.0653	0.441926	CA	U
YJR078W	BNA2	-0.26749	0.153177	0.0464145	1.08431			NCA
YJR096W	---	0.205612	0.929308	0.9407	-0.0824987	CA	U	FN
YJR112W	NNF1	-0.189459	-0.653414	-0.323296	-1.10758	CA	D
YJR130C	STR2	0.189457	0.538682	-0.203907	1.00487	CA	U
YJR147W	HMS2	-0.272543	-0.402248	-0.495853	-1.00841	CA	D
YKL007W	CAP1	-0.145476	0.869348	0.488324	1.41154			NCA
YKL068W-A	---	-0.692047	0.85063	-1.24187	0.720545					Uncat
YKL078W	DHR2	-0.0521196	-0.927529	-0.290392	-1.66188	CA	D
YKL087C	CYT2	-0.512711	0.302956	0.163283	0.772994	CA	U
YKL096W	CWP1	0.0902267	0.736506	1.59973	-0.979367	CA	U	FN	OPP
YKL107W	---	0.326045	0.462967	0.870563	1.43042	CA	U
YKL109W	HAP4	-0.518453	-1.09618	-1.16105	-0.553394	CA	D
YKL143W	LTV1	0.24267	-0.386618	0.134314	-0.80495					Uncat
YKL151C	---	0.268953	1.05144	1.10431	1.2375	CA	U
YKL163W	PIR3	0.469491	1.11515	0.563724	1.85181	CA	U
YKL178C	STE3	0.0611388	0.0454168	-0.0223918	-2.21404			NCA
YKL187C	---	0.191073	0.197444	0.118141	1.4747			NCA
YKL196C	YKT6	-0.557787	0.154278	0.0531194	0.693169
YKR011C	---	0.217591	0.581552	0.198015	1.48183	CA	U
YKR024C	DBP7	0.534515	-0.197916	0.46313	-0.582215					Uncat
YKR034W	DAL80	-0.165503	0.420047	-0.303943	0.730708					Uncat
YKR045C	---	-0.21716	-0.469012	-0.158066	-1.14324	CA	D
YKR046C	PET10	0.219968	1.07092	0.892255	1.17121	CA	U
YKR049C	FMP46	0.162035	0.10211	0.30186	-2.14825			NCA	OPP
YKR058W	GLG1	-0.0458917	0.094455	-1.01748	-0.105609					Uncat
YKR091W	SRL3	-0.0646193	0.317454	-0.153721	1.02832			NCA
YKR098C	UBP11	0.370085	0.709124	0.1641	1.65531	CA	U
YLL038C	ENT4	0.671548	0.754289	1.01566	0.64397	CA	U
YLL041C	SDH2	-0.111673	0.730618	0.842846	1.01168	CA	U
YLR012C	---	0.164712	0.556889	0.347252	1.68318	CA	U
YLR015W	BRE2	0.949066	0.384744	0.799479	-0.0995144	CA	U	FN
YLR031W	---	-0.0394908	0.508345	0.515704	-1.10274			NCA
YLR040C	---	-0.18929	0.0182075	-0.218419	-2.23102			NCA
YLR042C	---	0.214126	-0.588064	-0.0544601	-2.97361			NCA
YLR050C	---	-0.0458297	-0.266802	0.0767493	-1.48492			NCA
YLR053C	---	0.420903	0.934024	1.03023	1.46659	CA	U
YLR059C	REX2	-0.125728	0.0324269	-0.165835	-1.10411			NCA
YLR063W	---	0.1139	-0.389903	0.421137	-0.665298					Uncat
YLR064W	---	0.0720427	0.31859	0.475539	-0.88837	CA	U		OPP
YLR068W	FYV7	0.0626346	-0.811759	-0.494978	-1.00923	CA	D
YLR074C	BUD20	0.0211051	-0.595461	-0.250633	-0.990555	CA	D
YLR093C	NYV1	0.27228	0.748186	0.622668	1.00483	CA	U
YLR094C	GIS3	0.0749977	0.13464	-0.250329	-0.873409					Uncat
YLR120C	YPS1	-0.316337	0.509107	-0.522646	0.57747					Uncat
YLR121C	YPS3	0.500916	0.842024	-0.00375288	2.27723			NCA
YLR136C	TIS11	0.299489	1.72237	-0.438232	0.774448					Uncat
YLR145W	RMP1	0.0185826	-0.359866	-0.235016	-1.23698	CA	D	NCA
YLR149C	---	0.23312	0.748628	0.750775	1.20234	CA	U
YLR154C	RNH203	0.219606	-0.254076	0.232351	-0.904328					Uncat
YLR154C-H	---	-0.238095	0.345677	0.134084	0.809962	CA	U
YLR154W-E	---	0.513859	0.5949	0.248237	1.05129	CA	U
YLR178C	TFS1	0.224597	0.9924	1.80533	0.0974365	CA	U	FN
YLR192C	HCR1	-0.450477	0.19692	0.0591402	0.708176					Uncat
YLR194C	---	-0.0713024	0.279036	0.225897	1.18041			NCA
YLR211C	---	1.15145	1.15962	1.35066	1.14669	CA	U
YLR214W	FRE1	-0.69281	-0.68075	-0.637864	-1.13337	CA	D
YLR228C	ECM22	-0.256963	0.00101806	-0.881425	0.194287					Uncat
YLR250W	SSP120	-0.314832	0.286403	0.0848613	0.913506	CA	U
YLR264W	RPS28B	-0.489963	0.0502413	-0.0933672	0.567187					Uncat
YLR297W	---	-0.753205	-0.217465	-1.05514	-1.25824	CA	D
YLR298C	YHC1	-0.202313	-0.481083	-0.429084	-1.02083	CA	D
YLR301W	---	-0.577514	0.255973	0.104682	0.718829					Uncat
YLR327C	TMA10	0.129967	0.514205	0.455246	1.28109	CA	U
YLR364W	GRX8	-0.122464	-0.0211214	-0.169492	-1.03871			NCA
YLR370C	ARC18	-0.325363	0.48202	0.244209	0.946813					Uncat
YLR413W	---	-0.0257723	-0.519703	-0.950296	-2.16711	CA	D
YLR452C	SST2	-0.190981	-0.233512	-0.0880584	-2.30449			NCA
YLR454W	FMP27	0.651001	0.684963	1.15078	0.810587	CA	U
YLR460C	---	0.0824975	-0.243869	-0.416179	0.752404	CA	D		OPP
YML037C	---	0.938817	0.70532	1.25147	0.240188	CA	U
YML047C	PRM6	0.592401	-0.123156	0.296154	-0.466377					Uncat
YML093W	UTP14	0.411301	-0.303627	0.224933	-0.92754					Uncat
YML113W	DAT1	-0.191448	-0.516745	0.226458	-0.860021	CA	D
YML123C	PHO84	-2.02841	-2.54178	-2.3605	-4.32588	CA	D
YML131W	---	0.1426	0.409113	0.376461	2.05179	CA	U
YMR003W	AIM34	-0.313349	-0.693963	-0.346145	-1.2685	CA	D
YMR006C	PLB2	-0.110247	-0.610708	-0.739793	-1.00271	CA	D
YMR008C	PLB1	0.0992854	0.658638	0.189247	1.23903	CA	U
YMR014W	BUD22	0.350489	-0.439573	0.0992475	-0.771545					Uncat
YMR081C	ISF1	-0.296606	-0.642161	-0.425966	-1.19836	CA	D
YMR090W	---	0.267613	0.770065	1.04078	-0.046133	CA	U	FN
YMR107W	SPG4	0.173531	0.367587	1.3341	0.908778	CA	U
YMR118C	---	0.156138	0.333716	1.10667	-0.880169	CA	U		OPP
YMR127C	SAS2	-0.121618	-0.258863	-0.0868897	-1.01901			NCA
YMR128W	ECM16	-0.0401715	-0.5841	-0.547092	-1.06895	CA	D
YMR131C	RRB1	-0.163467	-0.651753	-0.345702	-1.04244	CA	D
YMR145C	NDE1	0.0309191	-0.0414985	-0.261104	0.829324					Uncat
YMR174C	PAI3	0.699471	0.922846	1.51041	0.480885	CA	U
YMR175W	SIP18	0.419559	0.855029	1.85069	-1.22554	CA	U		OPP
YMR178W	---	-0.0792954	0.503408	0.219509	1.07858			NCA
YMR182C	RGM1	0.597688	0.320361	0.514227	-0.792815	CA	U		OPP
YMR196W	---	0.627611	0.946313	1.33653	-0.0486155	CA	U	FN
YMR200W	ROT1	-0.0482042	0.51104	0.417644	0.957703	CA	U
YMR230W-A	---	-0.175993	-1.35555	-1.61205	-2.24011	CA	D
YMR239C	RNT1	0.403987	-0.351674	0.295808	-0.761783					Uncat
YMR246W	FAA4	-0.00438721	-0.0390366	-0.64667	-1.48372	CA	D
YMR263W	SAP30	-0.127124	-0.553494	-0.392922	-1.01737	CA	D
YMR269W	TMA23	0.10729	-0.618555	-0.358999	-0.89711	CA	D
YMR280C	CAT8	0.124682	0.294461	0.66729	1.20441	CA	U
YMR290C	HAS1	0.062355	-0.438182	-0.184993	-0.958423	CA	D
YMR291W	---	-0.356222	-0.239984	-1.01627	-0.123474	CA	D
YMR317W	---	0.327144	-0.0376961	0.0540202	1.3835			NCA
YMR319C	FET4	-0.474285	-0.0147901	-0.959107	-1.6172	CA	D
YNL036W	NCE103	0.0430562	0.271124	1.24245	0.173781	CA	U	FN
YNL037C	IDH1	-0.0207169	0.428465	0.641198	1.29131	CA	U
YNL040W	---	0.085997	0.0941107	-0.095442	-1.63458			NCA
YNL068C	FKH2	-0.182868	-0.10976	0.00358604	-1.01826			NCA
YNL078W	NIS1	0.366643	0.109006	0.368873	-1.17657			NCA	OPP
YNL097C-A	---	1.10997	0.4145	0.943529	1.2733	CA	U
YNL112W	DBP2	-0.142781	-0.635622	-0.610242	-1.74454	CA	D
YNL124W	NAF1	0.0182394	-0.390889	0.00250111	-1.11768			NCA
YNL141W	AAH1	-0.178904	-0.936598	-0.442099	-2.43657	CA	D
YNL144C	---	-0.293282	-0.464518	-1.71823	-0.605801	CA	D
YNL160W	YGP1	0.0513411	1.19841	1.04097	-0.531769	CA	U	FN	OPP
YNL162W-A	---	0.0588975	-0.40909	0.31573	-0.872671					Uncat
YNL175C	NOP13	-0.151485	-0.783102	-0.508718	-1.093	CA	D
YNL182C	IPI3	0.0455632	-0.78825	-0.254289	-1.06541
YNL195C	---	0.408632	0.584332	0.913643	1.22074	CA	U
YNL234W	---	0.209092	0.078015	0.0648527	-0.991471				OPP
YNL237W	YTP1	0.174158	0.686852	0.767784	-0.265597	CA	U	FN	OPP
YNL245C	CWC25	0.677188	0.287958	0.558408	-0.42228				OPP
YNL274C	GOR1	0.544836	0.92275	1.17483	1.01219	CA	U
YNL277W	MET2	-0.225427	1.03553	-0.338669	0.909922					Uncat
YNL277W-A	---	0.299557	0.257418	0.623525	-0.971176	CA	U		OPP
YNL279W	PRM1	0.140789	-0.457635	-0.147398	-1.73983			NCA
YNR007C	ATG3	-0.281489	0.378243	0.00660782	0.8429					Uncat
YNR044W	AGA1	0.285057	-0.367884	-0.100458	-2.24414			NCA
YNR053C	NOG2	0.0912316	-0.333845	0.402568	-0.720129					Uncat
YNR065C	---	0.200321	0.371021	-0.357278	2.12698			NCA
YNR066C	---	0.279717	0.245502	0.115098	1.1965			NCA
YOL014W	---	-0.352017	-0.316717	-0.759802	0.341908	CA	D	FN	OPP
YOL016C	CMK2	-0.123653	0.550101	-0.0367323	0.894566					Uncat
YOL020W	TAT2	-0.260689	-0.635998	-0.576548	-1.7036	CA	D
YOL048C	RRT8	0.283424	0.704541	0.691948	1.02601	CA	U
YOL058W	ARG1	0.0867677	0.438652	-0.293015	0.746732	CA	U
YOL066C	RIB2	-0.0734806	-0.331064	-0.0685443	-1.05371	CA	D
YOL083W	---	0.257755	0.413659	0.544387	-0.494208	CA	U	FN	OPP
YOL084W	PHM7	-0.047473	0.219755	0.900614	-0.665864	CA	U	FN	OPP
YOL101C	IZH4	0.299492	-0.321714	-1.20664	-2.22776	CA	D
YOL124C	TRM11	0.121843	-0.751953	-0.0373274	-1.3489			NCA
YOL125W	TRM13	0.0170823	-0.306885	-0.213463	-1.01988	CA	D
YOL131W	---	0.230971	1.04479	0.93797	-0.291896	CA	U	FN	OPP
YOL152W	FRE7	-0.30448	-0.606298	-0.423375	-1.12063	CA	D
YOL156W	HXT11	0.40532	0.317378	0.314526	1.11024	CA	U	NCA
YOR012W	---	-0.261387	0.163847	-0.0906007	-1.36763			NCA
YOR032C	HMS1	0.406958	0.319005	0.747001	1.85111	CA	U
YOR072W-B	---	0.0208825	-0.586788	-0.416883	0.988059				OPP
YOR091W	TMA46	0.0501748	-0.365043	0.186404	-1.00902			NCA
YOR101W	RAS1	-0.183278	-0.364239	-0.252425	-1.13967			NCA
YOR113W	AZF1	-0.421561	0.138195	-0.495154	0.637665					Uncat
YOR119C	RIO1	0.214163	-0.52346	-0.0947931	-0.835502					Uncat
YOR120W	GCY1	0.251562	1.1701	1.03033	0.72589	CA	U
YOR136W	IDH2	0.133554	0.433885	0.716445	1.40045	CA	U
YOR161C	PNS1	0.0356959	-0.0636633	0.517863	-0.60354					Uncat
YOR173W	DCS2	0.104264	0.675014	1.07743	-0.44173	CA	U	FN	OPP
YOR185C	GSP2	0.166997	0.870275	0.942334	-0.192218	CA	U	FN	OPP
YOR188W	MSB1	-0.326261	-0.716696	-0.364242	-1.18031	CA	D
YOR220W	RCN2	-0.201682	0.65353	0.110834	0.893026	CA	U
YOR237W	HES1	0.0173173	-0.561521	-0.0631123	-1.26332	CA	D
YOR252W	TMA16	-0.049449	-0.754769	-0.609042	-1.22151	CA	D
YOR273C	TPO4	-0.539489	-0.285837	-1.15108	-0.19896	CA	D
YOR284W	HUA2	-0.550561	0.151344	0.0600103	0.672305					Uncat
YOR302W	---	1.2651	0.596657	1.2859	0.242564	CA	U	FN
YOR313C	SPS4	-0.0338368	-0.632078	-0.863457	-2.00539	CA	D
YOR338W	---	0.0647001	0.0945678	0.966666	-0.648177	CA	U	FN	OPP
YOR342C	---	0.217101	-0.152282	0.0831556	-0.961851					Uncat
YOR358W	HAP5	-0.541139	0.218197	-0.311625	0.500412					Uncat
YOR359W	VTS1	0.0812336	-0.254009	0.534574	-0.499636					Uncat
YOR374W	ALD4	0.654298	0.590012	1.3169	0.14436	CA	U	FN
YOR382W	FIT2	-0.126074	-0.0374173	-0.00444043	1.22747			NCA
YPL002C	SNF8	-0.114778	0.467204	0.296743	0.940731	CA	U
YPL004C	LSP1	0.0588146	0.0552288	0.43325	-0.571786	CA	U		OPP
YPL014W	---	-0.368915	-0.327586	-1.44615	-0.586486	CA	D
YPL018W	CTF19	0.214168	0.379309	0.378255	-0.647389	CA	U		OPP
YPL019C	VTC3	-0.752886	-0.652089	-0.678894	-1.06814	CA	D
YPL041C	---	-0.629798	0.14657	-0.25457	0.778057					Uncat
YPL054W	LEE1	0.273193	1.04931	0.812065	3.06313	CA	U
YPL057C	SUR1	-0.0505028	0.260628	0.178955	1.52802			NCA
YPL058C	PDR12	-0.201633	0.587957	-0.762643	1.06025			NCA
YPL061W	ALD6	0.420092	-0.46189	1.61729	0.0384649					Uncat
YPL077C	---	-0.408849	0.276525	0.134637	0.608179	CA	U
YPL093W	NOG1	0.248909	-0.377012	0.0678698	-0.974224					Uncat
YPL108W	---	0.107181	-0.628321	-0.219368	-0.928408	CA	D
YPL119C-A	---	0.218472	0.331796	0.422917	1.07066	CA	U
YPL123C	RNY1	0.0101682	0.701543	0.600494	1.16605	CA	U
YPL130W	SPO19	0.209727	-0.625433	-0.891524	-0.923805	CA	D
YPL156C	PRM4	0.189436	0.101406	-0.199853	-1.06316			NCA
YPL157W	TGS1	-0.111252	-0.172279	0.234375	-0.799243	CA	D
YPL171C	OYE3	0.158722	0.299685	0.370944	1.38602	CA	U
YPL193W	RSA1	0.47684	-0.266012	0.172965	-0.605433					Uncat
YPL196W	OXR1	-0.473961	0.392061	-0.0339049	0.789624					Uncat
YPL201C	YIG1	0.0460353	-0.573118	-1.06636	-1.14161	CA	D
YPL223C	GRE1	0.154343	0.553692	1.44151	-0.0904104	CA	U	FN
YPL265W	DIP5	0.369631	0.752209	0.279225	1.6176	CA	U
YPL277C	---	0.0591143	0.416314	0.306268	1.01901	CA	U
YPR002W	PDH1	0.121567	0.153498	0.597076	2.02283	CA	U
YPR015C	---	0.0220072	0.0482283	0.0633307	1.10548			NCA
YPR017C	DSS4	-0.0592017	-0.189963	-0.165262	-1.2696			NCA
YPR107C	YTH1	-0.261061	0.482948	0.304947	0.920772	CA	U
YPR124W	CTR1	-0.397541	-0.448708	-0.060622	-1.2256	CA	D
YPR154W	PIN3	-0.274362	0.674596	0.517828	1.67463			NCA
YPR157W	---	-0.0493235	0.355007	-0.832837	-0.875986					Uncat
YPR192W	AQY1	-0.159499	-0.308025	0.638283	-1.22794			NCA
YPR194C	OPT2	-0.226039	-0.270042	-0.594201	1.65753	CA	D		OPP
