# Supplementary material for: Linking Yeast Gcn5p Catalytic Function and Gene Regulation Using a Quantitative, Graded Dominant Mutant Approach
Source: PLoS One. 2012 Apr 27;7(4):e36193. doi: 10.1371/journal.pone.0036193 (PMC3338614; doi:10.1371/journal.pone.0036193)
Supplement: Table S4 — Host Strains. Both E. coli and S. cerevisiae strains were used in this study, as outlined in Materials and Methods. Each strain, its genotype and the source from which we obtained the strain are listed above. (XLS) [file pone.0036193.s011.xls]

## Sheet: Sheet1
Supplemental Table 1: Strains used in this study
Host Strains	Genotype	Reference or source
E. coli host strains
DH10β	F- mcrA Δ(mrr-hsdRMS-mcrBC) Φ80dlacZΔM15 ΔlacX74 endA1 recA1 deoR Δ(ara,leu)7697 araD139 galU galK nupG rpsL λ	OpenBiosystems
S. cerevisiae host strains
BY4741	MATa his3Δ1 leu2Δ0 met15Δ0 ura3Δ0	OpenBiosystems
BY4741 Δpho80	MATa his3Δ1 leu2Δ0 met15Δ0 ura3Δ0 ΔPho80	Marcotte laboratory (University of Texas at Austin, ICMB)
BY4741 Δgcn5	MATa his3Δ1 leu2Δ0 met15Δ0 ura3Δ0 Δgcn5	Marcotte laboratory
BY4743	MATa/α his3Δ1/his3Δ1 leu2Δ0/leu2Δ0 LYS2/lys2Δ0 met15Δ0/MET15 ura3Δ0/ura3Δ0	Marcotte laboratory
BY4743 homozygous Δpho80	MATa/α his3Δ1/his3Δ1 leu2Δ0/leu2Δ0 LYS2/lys2Δ0 met15Δ0/MET15 ura3Δ0/ura3Δ0 ΔPho80/ΔPho80	OpenBiosystems
S288C	MATα SUC2 gal2 mal mel flo1 flo8-1 hap1 ho bio1 bio6	OpenBiosystems
S288C Δgcn5	MATα SUC2 gal2 mal mel flo1 flo8-1 hap1 ho bio1 bio6 Δgcn5	This study
BY4741 Δcad1	MATa his3Δ1 leu2Δ0 met15Δ0 ura3Δ0 Δcad1	Marcotte laboratory
BY4741 Δccr4	MATa his3Δ1 leu2Δ0 met15Δ0 ura3Δ0 Δccr4	Marcotte laboratory
BY4741 Δeaf7	MATa his3Δ1 leu2Δ0 met15Δ0 ura3Δ0 Δeaf7	Marcotte laboratory
BY4741 Δelp3	MATa his3Δ1 leu2Δ0 met15Δ0 ura3Δ0 Δelp3	Marcotte laboratory
BY4741 Δhhf2	MATa his3Δ1 leu2Δ0 met15Δ0 ura3Δ0 Δhhf2	Marcotte laboratory
BY4741 Δhht2	MATa his3Δ1 leu2Δ0 met15Δ0 ura3Δ0 Δhht2	Marcotte laboratory
BY4741 Δhpa2	MATa his3Δ1 leu2Δ0 met15Δ0 ura3Δ0 Δhpa2	Marcotte laboratory
BY4741 Δhsl1	MATa his3Δ1 leu2Δ0 met15Δ0 ura3Δ0 Δhsl1	Marcotte laboratory
BY4741 Δhsl7	MATa his3Δ1 leu2Δ0 met15Δ0 ura3Δ0 Δhsl7	Marcotte laboratory
BY4741 Δiki3	MATa his3Δ1 leu2Δ0 met15Δ0 ura3Δ0 Δiki3	Marcotte laboratory
BY4741 Δleu2	MATa his3Δ1 leu2Δ0 met15Δ0 ura3Δ0 Δleu2	Marcotte laboratory
BY4741 Δlsb3	MATa his3Δ1 leu2Δ0 met15Δ0 ura3Δ0 Δlsb3	Marcotte laboratory
BY4741 Δmot2	MATa his3Δ1 leu2Δ0 met15Δ0 ura3Δ0 Δmot2	Marcotte laboratory
BY4741 Δnam2	MATa his3Δ1 leu2Δ0 met15Δ0 ura3Δ0 Δnam2	Marcotte laboratory
BY4741 Δnma2	MATa his3Δ1 leu2Δ0 met15Δ0 ura3Δ0 Δnma2	Marcotte laboratory
BY4741 Δnot5	MATa his3Δ1 leu2Δ0 met15Δ0 ura3Δ0 Δnot5	Marcotte laboratory
BY4741 Δnup170	MATa his3Δ1 leu2Δ0 met15Δ0 ura3Δ0 Δnup170	Marcotte laboratory
BY4741 Δpaa1	MATa his3Δ1 leu2Δ0 met15Δ0 ura3Δ0 Δpaa1	Marcotte laboratory
BY4741 Δpap2	MATa his3Δ1 leu2Δ0 met15Δ0 ura3Δ0 Δpap2	Marcotte laboratory
BY4741 Δpho23	MATa his3Δ1 leu2Δ0 met15Δ0 ura3Δ0 Δpho23	Marcotte laboratory
BY4741 Δrad6	MATa his3Δ1 leu2Δ0 met15Δ0 ura3Δ0 Δrad6	Marcotte laboratory
BY4741 Δrpd3	MATa his3Δ1 leu2Δ0 met15Δ0 ura3Δ0 Δrpd3	Marcotte laboratory
BY4741 Δrpl20b	MATa his3Δ1 leu2Δ0 met15Δ0 ura3Δ0 Δrpl20b	Marcotte laboratory
BY4741 Δrtt109	MATa his3Δ1 leu2Δ0 met15Δ0 ura3Δ0 Δrtt109	Marcotte laboratory
BY4741 Δrsc2	MATa his3Δ1 leu2Δ0 met15Δ0 ura3Δ0 Δrsc2	Marcotte laboratory
BY4741 Δsin3	MATa his3Δ1 leu2Δ0 met15Δ0 ura3Δ0 Δsin3	Marcotte laboratory
BY4741 Δsnf2	MATa his3Δ1 leu2Δ0 met15Δ0 ura3Δ0 Δsnf2	Marcotte laboratory
BY4741 Δspt20	MATa his3Δ1 leu2Δ0 met15Δ0 ura3Δ0 Δspt20	Marcotte laboratory
BY4741 Δvps28	MATa his3Δ1 leu2Δ0 met15Δ0 ura3Δ0 Δvps28	Marcotte laboratory
BY4741 ΔYBR287W	MATa his3Δ1 leu2Δ0 met15Δ0 ura3Δ0 ΔYBR287W	Marcotte laboratory
BY4741 ΔYML131W	MATa his3Δ1 leu2Δ0 met15Δ0 ura3Δ0 ΔYML131W	Marcotte laboratory
BY4741 ΔYNL234W	MATa his3Δ1 leu2Δ0 met15Δ0 ura3Δ0 ΔYNL234W	Marcotte laboratory
