# Supplementary material for: Linking Yeast Gcn5p Catalytic Function and Gene Regulation Using a Quantitative, Graded Dominant Mutant Approach
Source: PLoS One. 2012 Apr 27;7(4):e36193. doi: 10.1371/journal.pone.0036193 (PMC3338614; doi:10.1371/journal.pone.0036193)
Supplement: Table S5 — Plasmid Carrying Strains. One hundred seventy-six strains were used in this study, as outlined in Materials and Methods. Each strain has been assigned a number (AML1 through AML262), corresponding to a specific genotype, and plasmid(s) specific to the strain. (XLS) [file pone.0036193.s012.xls]

## Sheet: Sheet1
Supplemental Table 2: Plasmid carrying strains used in this study
Plasmid Carrying Strains	Genotype	Plasmid 1	Plasmid 2
AML1	BY4741 Δgcn5	p416-TEFmutant2-gcn5
AML2	BY4741 Δgcn5	p416-TEFmutant3-gcn5
AML3	BY4741 Δgcn5	p416-TEFmutant4-gcn5
AML4	BY4741 Δgcn5	p416-TEFmutant5-gcn5
AML5	BY4741 Δgcn5	p416-TEFmutant6-gcn5
AML6	BY4741 Δgcn5	p416-TEFmutant7-gcn5
AML7	BY4741 Δgcn5	p416-TEFmutant9-gcn5
AML8	BY4741 Δgcn5	p416-TEFmutant10-gcn5
AML9	BY4741 Δgcn5	p416-TEFmutant11-gcn5
AML10	BY4741 Δgcn5	p416-TEFmutant12-gcn5
AML11	BY4741 Δgcn5	P416-TEFmutant2-gcn5-M193A
AML12	BY4741 Δgcn5	p416-TEFmutant3-gcn5-M193A
AML13	BY4741 Δgcn5	p416-TEFmutant4-gcn5-M193A
AML14	BY4741 Δgcn5	p416-TEFmutant5-gcn5-M193A
AML15	BY4741 Δgcn5	p416-TEFmutant6-gcn5-M193A
AML16	BY4741 Δgcn5	p416-TEFmutant7-gcn5-M193A
AML17	BY4741 Δgcn5	p416-TEFmutant9-gcn5-M193A
AML18	BY4741 Δgcn5	p416-TEFmutant10-gcn5-M193A
AML19	BY4741 Δgcn5	p416-TEFmutant11-gcn5-M193A
AML20	BY4741 Δgcn5	p416-TEFmutant12-gcn5-M193A
AML21	BY4741 Δgcn5	p416-TEFmutant2-gcn5-F221A
AML22	BY4741 Δgcn5	p416-TEFmutant3-gcn5-F221A
AML23	BY4741 Δgcn5	p416-TEFmutant4-gcn5-F221A
AML24	BY4741 Δgcn5	p416-TEFmutant5-gcn5-F221A
AML25	BY4741 Δgcn5	p416-TEFmutant6-gcn5-F221A
AML26	BY4741 Δgcn5	p416-TEFmutant7-gcn5-F221A
AML27	BY4741 Δgcn5	p416-TEFmutant9-gcn5-F221A
AML28	BY4741 Δgcn5	p416-TEFmutant10-gcn5-F221A
AML29	BY4741 Δgcn5	p416-TEFmutant11-gcn5-F221A
AML30	BY4741 Δgcn5	p416-TEFmutant12-gcn5-F221A
AML31	S288C	p416-TEFmutant2-gcn5-F221A-G418
AML32	S288C	p416-TEFmutant3-gcn5-F221A-G418
AML33	S288C	p416-TEFmutant4-gcn5-F221A-G418
AML34	S288C	p416-TEFmutant5-gcn5-F221A-G418
AML35	S288C	p416-TEFmutant6-gcn5-F221A-G418
AML36	S288C	p416-TEFmutant7-gcn5-F221A-G418
AML37	S288C	p416-TEFmutant9-gcn5-F221A-G418
AML38	S288C	p416-TEFmutant10-gcn5-F221A-G418
AML39	S288C	p416-TEFmutant11-gcn5-F221A-G418
AML40	S288C	p416-TEFmutant12-gcn5-F221A-G418
AML41	BY4741 Δpho80	p416-TEFmutant2-gcn5-F221A	p415-pPho5-yECitrine
AML42	BY4741 Δpho80	p416-TEFmutant3-gcn5-F221A	p415-pPho5-yECitrine
AML43	BY4741 Δpho80	p416-TEFmutant4-gcn5-F221A	p415-pPho5-yECitrine
AML44	BY4741 Δpho80	p416-TEFmutant5-gcn5-F221A	p415-pPho5-yECitrine
AML45	BY4741 Δpho80	p416-TEFmutant6-gcn5-F221A	p415-pPho5-yECitrine
AML46	BY4741 Δpho80	p416-TEFmutant7-gcn5-F221A	p415-pPho5-yECitrine
AML47	BY4741 Δpho80	p416-TEFmutant9-gcn5-F221A	p415-pPho5-yECitrine
AML48	BY4741 Δpho80	p416-TEFmutant10-gcn5-F221A	p415-pPho5-yECitrine
AML49	BY4741 Δpho80	p416-TEFmutant11-gcn5-F221A	p415-pPho5-yECitrine
AML50	BY4741 Δpho80	p416-TEFmutant12-gcn5-F221A	p415-pPho5-yECitrine
AML51	BY4741 Δpho80	p416-TEFmutant32-gcn5-F221A	p415-pPho5-yECitrine
AML52	BY4741 Δpho80	p416-TEFmutant51-gcn5-F221A	p415-pPho5-yECitrine
AML53	BY4741 Δpho80	p416-TEFmutant77-gcn5-F221A	p415-pPho5-yECitrine
AML54	BY4743 Δpho80	p416-TEFmutant2-gcn5-F221A	p415-pPho5-yECitrine
AML55	BY4743 Δpho80	p416-TEFmutant3-gcn5-F221A	p415-pPho5-yECitrine
AML56	BY4743 Δpho80	p416-TEFmutant4-gcn5-F221A	p415-pPho5-yECitrine
AML57	BY4743 Δpho80	p416-TEFmutant5-gcn5-F221A	p415-pPho5-yECitrine
AML58	BY4743 Δpho80	p416-TEFmutant6-gcn5-F221A	p415-pPho5-yECitrine
AML59	BY4743 Δpho80	p416-TEFmutant7-gcn5-F221A	p415-pPho5-yECitrine
AML60	BY4743 Δpho80	p416-TEFmutant9-gcn5-F221A	p415-pPho5-yECitrine
AML61	BY4743 Δpho80	p416-TEFmutant10-gcn5-F221A	p415-pPho5-yECitrine
AML62	BY4743 Δpho80	p416-TEFmutant11-gcn5-F221A	p415-pPho5-yECitrine
AML63	BY4743 Δpho80	p416-TEFmutant12-gcn5-F221A	p415-pPho5-yECitrine
AML64	BY4743 Δpho80	p416-TEFmutant32-gcn5-F221A	p415-pPho5-yECitrine
AML65	BY4743 Δpho80	p416-TEFmutant51-gcn5-F221A	p415-pPho5-yECitrine
AML66	BY4743 Δpho80	p416-TEFmutant77-gcn5-F221A	p415-pPho5-yECitrine
AML67	BY4741 Δccr4	p416-TEF
AML68	BY4741 Δccr4	p416-TEFmutant3-gcn5-F221A
AML69	BY4741 Δccr4	p416-TEFmutant5-gcn5-F221A
AML70	BY4741 Δccr4	p416-TEFmutant7-gcn5-F221A
AML71	BY4741 Δccr4	p416-TEFmutant11-gcn5-F221A
AML72	BY4741 Δeaf7	p416-TEF
AML73	BY4741 Δeaf7	p416-TEFmutant3-gcn5-F221A
AML74	BY4741 Δeaf7	p416-TEFmutant5-gcn5-F221A
AML75	BY4741 Δeaf7	p416-TEFmutant7-gcn5-F221A
AML76	BY4741 Δeaf7	p416-TEFmutant11-gcn5-F221A
AML77	BY4741 Δelp3	p416-TEF
AML78	BY4741 Δelp3	p416-TEFmutant3-gcn5-F221A
AML79	BY4741 Δelp3	p416-TEFmutant5-gcn5-F221A
AML80	BY4741 Δelp3	p416-TEFmutant7-gcn5-F221A
AML81	BY4741 Δelp3	p416-TEFmutant11-gcn5-F221A
AML82	BY4741 Δhhf2	p416-TEF
AML83	BY4741 Δhhf2	p416-TEFmutant3-gcn5-F221A
AML84	BY4741 Δhhf2	p416-TEFmutant5-gcn5-F221A
AML85	BY4741 Δhhf2	p416-TEFmutant7-gcn5-F221A
AML86	BY4741 Δhhf2	p416-TEFmutant11-gcn5-F221A
AML87	BY4741 Δhht2	p416-TEF
AML88	BY4741 Δhht2	p416-TEFmutant3-gcn5-F221A
AML89	BY4741 Δhht2	p416-TEFmutant5-gcn5-F221A
AML90	BY4741 Δhht2	p416-TEFmutant7-gcn5-F221A
AML91	BY4741 Δhht2	p416-TEFmutant11-gcn5-F221A
AML92	BY4741 Δhsl1	p416-TEF
AML93	BY4741 Δhsl1	p416-TEFmutant3-gcn5-F221A
AML94	BY4741 Δhsl1	p416-TEFmutant5-gcn5-F221A
AML95	BY4741 Δhsl1	p416-TEFmutant7-gcn5-F221A
AML96	BY4741 Δhsl1	p416-TEFmutant11-gcn5-F221A
AML97	BY4741 Δhsl7	p416-TEF
AML98	BY4741 Δhsl7	p416-TEFmutant3-gcn5-F221A
AML99	BY4741 Δhsl7	p416-TEFmutant5-gcn5-F221A
AML100	BY4741 Δhsl7	p416-TEFmutant7-gcn5-F221A
AML101	BY4741 Δhsl7	p416-TEFmutant11-gcn5-F221A
AML102	BY4741 Δiki3	p416-TEF
AML103	BY4741 Δiki3	p416-TEFmutant3-gcn5-F221A
AML104	BY4741 Δiki3	p416-TEFmutant5-gcn5-F221A
AML105	BY4741 Δiki3	p416-TEFmutant7-gcn5-F221A
AML106	BY4741 Δiki3	p416-TEFmutant11-gcn5-F221A
AML107	BY4741 Δleu2	p416-TEF
AML108	BY4741 Δleu2	p416-TEFmutant3-gcn5-F221A
AML109	BY4741 Δleu2	p416-TEFmutant5-gcn5-F221A
AML110	BY4741 Δleu2	p416-TEFmutant7-gcn5-F221A
AML111	BY4741 Δleu2	p416-TEFmutant11-gcn5-F221A
AML112	BY4741 Δmot2	p416-TEF
AML113	BY4741 Δmot2	p416-TEFmutant3-gcn5-F221A
AML114	BY4741 Δmot2	p416-TEFmutant5-gcn5-F221A
AML115	BY4741 Δmot2	p416-TEFmutant7-gcn5-F221A
AML116	BY4741 Δmot2	p416-TEFmutant11-gcn5-F221A
AML117	BY4741 Δnam2	p416-TEF
AML118	BY4741 Δnam2	p416-TEFmutant3-gcn5-F221A
AML119	BY4741 Δnam2	p416-TEFmutant5-gcn5-F221A
AML120	BY4741 Δnam2	p416-TEFmutant7-gcn5-F221A
AML121	BY4741 Δnam2	p416-TEFmutant11-gcn5-F221A
AML122	BY4741 Δnot5	p416-TEF
AML123	BY4741 Δnot5	p416-TEFmutant3-gcn5-F221A
AML124	BY4741 Δnot5	p416-TEFmutant5-gcn5-F221A
AML125	BY4741 Δnot5	p416-TEFmutant7-gcn5-F221A
AML126	BY4741 Δnot5	p416-TEFmutant11-gcn5-F221A
AML127	BY4741 Δpaa1	p416-TEF
AML128	BY4741 Δpaa1	p416-TEFmutant3-gcn5-F221A
AML129	BY4741 Δpaa1	p416-TEFmutant5-gcn5-F221A
AML130	BY4741 Δpaa1	p416-TEFmutant7-gcn5-F221A
AML131	BY4741 Δpaa1	p416-TEFmutant11-gcn5-F221A
AML132	BY4741 Δpap2	p416-TEF
AML133	BY4741 Δpap2	p416-TEFmutant3-gcn5-F221A
AML134	BY4741 Δpap2	p416-TEFmutant5-gcn5-F221A
AML135	BY4741 Δpap2	p416-TEFmutant7-gcn5-F221A
AML136	BY4741 Δpap2	p416-TEFmutant11-gcn5-F221A
AML137	BY4741 Δpho23	p416-TEF
AML138	BY4741 Δpho23	p416-TEFmutant3-gcn5-F221A
AML139	BY4741 Δpho23	p416-TEFmutant5-gcn5-F221A
AML140	BY4741 Δpho23	p416-TEFmutant7-gcn5-F221A
AML141	BY4741 Δpho23	p416-TEFmutant11-gcn5-F221A
AML142	BY4741 Δrad6	p416-TEF
AML143	BY4741 Δrad6	p416-TEFmutant3-gcn5-F221A
AML144	BY4741 Δrad6	p416-TEFmutant5-gcn5-F221A
AML145	BY4741 Δrad6	p416-TEFmutant7-gcn5-F221A
AML146	BY4741 Δrad6	p416-TEFmutant11-gcn5-F221A
AML147	BY4741 Δrpd3	p416-TEF
AML148	BY4741 Δrpd3	p416-TEFmutant3-gcn5-F221A
AML149	BY4741 Δrpd3	p416-TEFmutant5-gcn5-F221A
AML150	BY4741 Δrpd3	p416-TEFmutant7-gcn5-F221A
AML151	BY4741 Δrpd3	p416-TEFmutant11-gcn5-F221A
AML152	BY4741 Δrtt109	p416-TEF
AML153	BY4741 Δrtt109	p416-TEFmutant3-gcn5-F221A
AML154	BY4741 Δrtt109	p416-TEFmutant5-gcn5-F221A
AML155	BY4741 Δrtt109	p416-TEFmutant7-gcn5-F221A
AML156	BY4741 Δrtt109	p416-TEFmutant11-gcn5-F221A
AML157	BY4741 Δrsc2	p416-TEF
AML158	BY4741 Δrsc2	p416-TEFmutant3-gcn5-F221A
AML159	BY4741 Δrsc2	p416-TEFmutant5-gcn5-F221A
AML160	BY4741 Δrsc2	p416-TEFmutant7-gcn5-F221A
AML161	BY4741 Δrsc2	p416-TEFmutant11-gcn5-F221A
AML162	BY4741 Δsin3	p416-TEF
AML163	BY4741 Δsin3	p416-TEFmutant3-gcn5-F221A
AML164	BY4741 Δsin3	p416-TEFmutant5-gcn5-F221A
AML165	BY4741 Δsin3	p416-TEFmutant7-gcn5-F221A
AML166	BY4741 Δsin3	p416-TEFmutant11-gcn5-F221A
AML167	BY4741 Δsnf2	p416-TEF
AML168	BY4741 Δsnf2	p416-TEFmutant3-gcn5-F221A
AML169	BY4741 Δsnf2	p416-TEFmutant5-gcn5-F221A
AML170	BY4741 Δsnf2	p416-TEFmutant7-gcn5-F221A
AML171	BY4741 Δsnf2	p416-TEFmutant11-gcn5-F221A
AML172	BY4741 Δspt20	p416-TEF
AML173	BY4741 Δspt20	p416-TEFmutant3-gcn5-F221A
AML174	BY4741 Δspt20	p416-TEFmutant5-gcn5-F221A
AML175	BY4741 Δspt20	p416-TEFmutant7-gcn5-F221A
AML176	BY4741 Δspt20	p416-TEFmutant11-gcn5-F221A
AML177	BY4741 Δcad1	p416-TEF
AML178	BY4741 Δcad1	p416-TEFmutant3-gcn5-F221A
AML179	BY4741 Δcad1	p416-TEFmutant5-gcn5-F221A
AML180	BY4741 Δcad1	p416-TEFmutant7-gcn5-F221A
AML181	BY4741 Δcad1	p416-TEFmutant11-gcn5-F221A
AML182	BY4741 Δhpa2	p416-TEF
AML183	BY4741 Δhpa2	p416-TEFmutant3-gcn5-F221A
AML184	BY4741 Δhpa2	p416-TEFmutant5-gcn5-F221A
AML185	BY4741 Δhpa2	p416-TEFmutant7-gcn5-F221A
AML186	BY4741 Δhpa2	p416-TEFmutant11-gcn5-F221A
AML187	BY4741 Δlsb3	p416-TEF
AML188	BY4741 Δlsb3	p416-TEFmutant3-gcn5-F221A
AML189	BY4741 Δlsb3	p416-TEFmutant5-gcn5-F221A
AML190	BY4741 Δlsb3	p416-TEFmutant7-gcn5-F221A
AML191	BY4741 Δlsb3	p416-TEFmutant11-gcn5-F221A
AML192	BY4741 Δnma2	p416-TEF
AML193	BY4741 Δnma2	p416-TEFmutant3-gcn5-F221A
AML194	BY4741 Δnma2	p416-TEFmutant5-gcn5-F221A
AML195	BY4741 Δnma2	p416-TEFmutant7-gcn5-F221A
AML196	BY4741 Δnma2	p416-TEFmutant11-gcn5-F221A
AML197	BY4741 Δnup170	p416-TEF
AML198	BY4741 Δnup170	p416-TEFmutant3-gcn5-F221A
AML199	BY4741 Δnup170	p416-TEFmutant5-gcn5-F221A
AML200	BY4741 Δnup170	p416-TEFmutant7-gcn5-F221A
AML201	BY4741 Δnup170	p416-TEFmutant11-gcn5-F221A
AML202	BY4741 Δrpl20b	p416-TEF
AML203	BY4741 Δrpl20b	p416-TEFmutant3-gcn5-F221A
AML204	BY4741 Δrpl20b	p416-TEFmutant5-gcn5-F221A
AML205	BY4741 Δrpl20b	p416-TEFmutant7-gcn5-F221A
AML206	BY4741 Δrpl20b	p416-TEFmutant11-gcn5-F221A
AML207	BY4741 Δvps28	p416-TEF
AML208	BY4741 Δvps28	p416-TEFmutant3-gcn5-F221A
AML209	BY4741 Δvps28	p416-TEFmutant5-gcn5-F221A
AML210	BY4741 Δvps28	p416-TEFmutant7-gcn5-F221A
AML211	BY4741 Δvps28	p416-TEFmutant11-gcn5-F221A
AML212	BY4741 ΔYBR287W	p416-TEF
AML213	BY4741 ΔYBR287W	p416-TEFmutant3-gcn5-F221A
AML214	BY4741 ΔYBR287W	p416-TEFmutant5-gcn5-F221A
AML215	BY4741 ΔYBR287W	p416-TEFmutant7-gcn5-F221A
AML216	BY4741 ΔYBR287W	p416-TEFmutant11-gcn5-F221A
AML217	BY4741 ΔYML131W	p416-TEF
AML218	BY4741 ΔYML131W	p416-TEFmutant3-gcn5-F221A
AML219	BY4741 ΔYML131W	p416-TEFmutant5-gcn5-F221A
AML220	BY4741 ΔYML131W	p416-TEFmutant7-gcn5-F221A
AML221	BY4741 ΔYML131W	p416-TEFmutant11-gcn5-F221A
AML222	BY4741 ΔYNL234W	p416-TEF
AML223	BY4741 ΔYNL234W	p416-TEFmutant3-gcn5-F221A
AML224	BY4741 ΔYNL234W	p416-TEFmutant5-gcn5-F221A
AML225	BY4741 ΔYNL234W	p416-TEFmutant7-gcn5-F221A
AML226	BY4741 ΔYNL234W	p416-TEFmutant11-gcn5-F221A
AML227	S288C	p416-TEF-G418
AML228	S288C Δgcn5	p416-TEF-G418
AML229	S288C Δgcn5	p416-TEFmutant2-gcn5-M193A-G418
AML230	S288C Δgcn5	p416-TEFmutant3-gcn5-M193A-G418
AML231	S288C Δgcn5	p416-TEFmutant5-gcn5-M193A-G418
AML232	S288C Δgcn5	p416-TEFmutant6-gcn5-M193A-G418
AML233	S288C Δgcn5	p416-TEFmutant7-gcn5-M193A-G418
AML234	S288C Δgcn5	p416-TEFmutant11-gcn5-M193A-G418
AML235	S288C Δgcn5	p416-TEFmutant2-gcn5-E173A-G418
AML236	S288C Δgcn5	p416-TEFmutant3-gcn5-E173A-G418
AML237	S288C Δgcn5	p416-TEFmutant4-gcn5-E173A-G418
AML238	S288C Δgcn5	p416-TEFmutant5-gcn5-E173A-G418
AML239	S288C Δgcn5	p416-TEFmutant6-gcn5-E173A-G418
AML240	S288C Δgcn5	p416-TEFmutant7-gcn5-E173A-G418
AML241	S288C Δgcn5	p416-TEFmutant11-gcn5-E173A-G418
AML242	S288C	p416-TEFmutant3-gcn5-M193A-G418
AML243	S288C	p416-TEFmutant5-gcn5-M193A-G418
AML244	S288C	p416-TEFmutant11-gcn5-M193A-G418
AML245	S288C	p416-TEFmutant3-gcn5-E173A-G418
AML246	S288C	p416-TEFmutant5-gcn5-E173A-G418
AML247	S288C	p416-TEFmutant11-gcn5-E173A-G418
AML248	BY4741	p415-pGcn5-yECitrine (350)	p416-TEF
AML249	BY4741	p415-pGcn5-yECitrine (350)	p416-TEFmutant2-gcn5-F221A
AML250	BY4741	p415-pGcn5-yECitrine (350)	p416-TEFmutant3-gcn5-F221A
AML251	BY4741	p415-pGcn5-yECitrine (350)	p416-TEFmutant5-gcn5-F221A
AML252	BY4741	p415-pGcn5-yECitrine (350)	p416-TEFmutant6-gcn5-F221A
AML253	BY4741	p415-pGcn5-yECitrine (350)	p416-TEFmutant7-gcn5-F221A
AML254	BY4741	p415-pGcn5-yECitrine (350)	p416-TEFmutant11-gcn5-F221A
AML255	BY4741	p415-pGcn5-yECitrine (640)	p416-TEF
AML256	BY4741	p415-pGcn5-yECitrine (640)	p416-TEFmutant2-gcn5-F221A
AML257	BY4741	p415-pGcn5-yECitrine (640)	p416-TEFmutant3-gcn5-F221A
AML258	BY4741	p415-pGcn5-yECitrine (640)	p416-TEFmutant5-gcn5-F221A
AML259	BY4741	p415-pGcn5-yECitrine (640)	p416-TEFmutant6-gcn5-F221A
AML260	BY4741	p415-pGcn5-yECitrine (640)	p416-TEFmutant7-gcn5-F221A
AML261	BY4741	p415-pGcn5-yECitrine (640)	p416-TEFmutant11-gcn5-F221A
AML262	S288C	p416-TEFmutant5-GCN5-G418
